# Supplementary material for: Novel Au(I)- and Ag(I)-NHC Complexes with N-Boc-Protected Proline as Potential Candidates for Neurodegenerative Disorders
Source: Int J Mol Sci. 2025 Jun 25;26(13):6116. doi: 10.3390/ijms26136116 (PMC12249917; doi:10.3390/ijms26136116)
Supplement: Supplementary file 1 [file ijms-26-06116-s001.zip]

Archive with 1 entries (1 files):
- ijms-3676076-supplementary.pdf
